# Supplementary material for: Spectral imaging enables contrast agent–free real-time ischemia monitoring in laparoscopic surgery
Source: Sci Adv. 2023 Mar 10;9(10):eadd6778. doi: 10.1126/sciadv.add6778 (PMC10005169; doi:10.1126/sciadv.add6778)
Supplement: Supplementary file 2 — Movie S1 [file sciadv.add6778_movie_s1.zip]

Archive with 1 entries (1 files):
- sciadv.add6778_movie_s1.mp4
